# Supplementary material for: Innovative Fatty Acid-Guided Biosensor Design for Neutrophil Gelatinase, a Prognostic and Diagnostic Biomarker for Chronic Kidney Disease
Source: Biosensors (Basel). 2026 Jan 26;16(2):74. doi: 10.3390/bios16020074 (PMC12938534; doi:10.3390/bios16020074)
Supplement: Supplementary file 1 [file biosensors-16-00074-s001.zip]

Archive with 1 entries (1 files):
- biosensors-4027890-supplementary.pdf
